# Supplementary material for: Pseudorabies Virus Regulates the Extracellular Translocation of Annexin A2 To Promote Its Proliferation
Source: J Virol. 2023 Feb 14;97(3):e01545-22. doi: 10.1128/jvi.01545-22 (PMC10062141; doi:10.1128/jvi.01545-22)
Supplement: Supplemental file 1 — Table S1. Download jvi.01545-22-s0001.xlsx, XLSX file, 0.02 MB [file jvi.01545-22-s0001.xlsx]

## Sheet: US3
No.	Accession	Score	Mass	Matches	Sequences	emPAI	Protein name
1	sp|P11908|PRPS2_HUMAN	549	35146	51 (28)	19 (14)	4.53	Ribose-phosphate pyrophosphokinase 2 OS=Homo sapiens GN=PRPS2 PE=1 SV=2
2	tr|J3KPX7|J3KPX7_HUMAN	321	33219	27 (15)	19 (14)	3.18	Prohibitin-2 OS=Homo sapiens GN=PHB2 PE=1 SV=2
3	sp|P00338|LDHA_HUMAN	276	36950	27 (14)	18 (12)	2.05	L-lactate dehydrogenase A chain OS=Homo sapiens GN=LDHA PE=1 SV=2
4	sp|P07355|ANXA2_HUMAN	265	38808	29 (12)	20 (12)	1.67	Annexin A2 OS=Homo sapiens GN=ANXA2 PE=1 SV=2
5	sp|P35914|HMGCL_HUMAN	258	34794	9 (8)	8 (7)	1.07	Hydroxymethylglutaryl-CoA lyase, mitochondrial OS=Homo sapiens GN=HMGCL PE=1 SV=2
6	tr|Q5JP53|Q5JP53_HUMAN	239	48135	22 (10)	12 (8)	0.94	Tubulin beta chain OS=Homo sapiens GN=TUBB PE=1 SV=1
7	sp|Q96CX2|KCD12_HUMAN	204	35964	14 (7)	10 (5)	0.7	BTB/POZ domain-containing protein KCTD12 OS=Homo sapiens GN=KCTD12 PE=1 SV=1
8	sp|A1XBS5|FA92A_HUMAN	200	33581	17 (10)	11 (8)	1.33	Protein FAM92A OS=Homo sapiens GN=FAM92A PE=1 SV=2
9	tr|F8W6I7|F8W6I7_HUMAN	199	33249	15 (7)	10 (4)	0.61	Heterogeneous nuclear ribonucleoprotein A1 OS=Homo sapiens GN=HNRNPA1 PE=1 SV=2
10	sp|P48729|KC1A_HUMAN	197	39118	24 (12)	13 (8)	1.45	Casein kinase I isoform alpha OS=Homo sapiens GN=CSNK1A1 PE=1 SV=2
11	sp|E9PAV3|NACAM_HUMAN	181	205979	6 (5)	5 (4)	0.08	Nascent polypeptide-associated complex subunit alpha, muscle-specific form OS=Homo sapiens GN=NACA PE=1 SV=1
12	sp|Q96GD4|AURKB_HUMAN	171	39571	8 (5)	8 (5)	0.49	Aurora kinase B OS=Homo sapiens GN=AURKB PE=1 SV=3
13	sp|Q9UNQ2|DIM1_HUMAN	171	35499	12 (6)	10 (6)	0.71	Probable dimethyladenosine transferase OS=Homo sapiens GN=DIMT1 PE=1 SV=1
14	tr|A0A075B6Z2|A0A075B6Z2_HUMAN	166	2220	43 (21)	1 (1)	1.81	T-cell receptor alpha joining 56 (Fragment) OS=Homo sapiens GN=TRAJ56 PE=4 SV=1
15	sp|P46777|RL5_HUMAN	165	34569	16 (10)	10 (9)	1.28	60S ribosomal protein L5 OS=Homo sapiens GN=RPL5 PE=1 SV=3
16	sp|Q15014|MO4L2_HUMAN	165	32345	12 (8)	11 (7)	1.19	Mortality factor 4-like protein 2 OS=Homo sapiens GN=MORF4L2 PE=1 SV=1
17	sp|Q02413|DSG1_HUMAN	164	114702	11 (6)	9 (5)	0.18	Desmoglein-1 OS=Homo sapiens GN=DSG1 PE=1 SV=2
18	sp|P11177|ODPB_HUMAN	163	39550	10 (7)	8 (5)	0.76	Pyruvate dehydrogenase E1 component subunit beta, mitochondrial OS=Homo sapiens GN=PDHB PE=1 SV=3
19	sp|P61247|RS3A_HUMAN	160	30154	16 (6)	12 (6)	0.87	40S ribosomal protein S3a OS=Homo sapiens GN=RPS3A PE=1 SV=2
20	sp|Q00403|TF2B_HUMAN	160	35324	15 (8)	12 (8)	1.05	Transcription initiation factor IIB OS=Homo sapiens GN=GTF2B PE=1 SV=1
21	sp|Q9BQP7|MGME1_HUMAN	151	39795	12 (6)	12 (6)	0.61	Mitochondrial genome maintenance exonuclease 1 OS=Homo sapiens GN=MGME1 PE=1 SV=1
22	sp|Q96AG4|LRC59_HUMAN	150	35308	14 (6)	13 (6)	0.71	Leucine-rich repeat-containing protein 59 OS=Homo sapiens GN=LRRC59 PE=1 SV=1
23	sp|Q5T440|CAF17_HUMAN	147	38473	9 (6)	9 (6)	0.64	Putative transferase CAF17, mitochondrial OS=Homo sapiens GN=IBA57 PE=1 SV=1
24	sp|P15924|DESP_HUMAN	141	334021	32 (11)	31 (11)	0.11	Desmoplakin OS=Homo sapiens GN=DSP PE=1 SV=3
25	sp|Q6UXN9|WDR82_HUMAN	140	35456	12 (7)	10 (6)	0.87	WD repeat-containing protein 82 OS=Homo sapiens GN=WDR82 PE=1 SV=1
26	sp|P22626|ROA2_HUMAN	135	37464	13 (6)	11 (5)	0.66	Heterogeneous nuclear ribonucleoproteins A2/B1 OS=Homo sapiens GN=HNRNPA2B1 PE=1 SV=2
27	sp|Q96EI5|TCAL4_HUMAN	133	24746	16 (9)	12 (8)	2.13	Transcription elongation factor A protein-like 4 OS=Homo sapiens GN=TCEAL4 PE=1 SV=2
28	sp|P19387|RPB3_HUMAN	130	31764	7 (5)	7 (5)	0.64	DNA-directed RNA polymerase II subunit RPB3 OS=Homo sapiens GN=POLR2C PE=1 SV=2
29	sp|Q9BQE3|TBA1C_HUMAN	125	50548	10 (5)	9 (5)	0.37	Tubulin alpha-1C chain OS=Homo sapiens GN=TUBA1C PE=1 SV=1
30	sp|P25705|ATPA_HUMAN	121	59828	9 (6)	8 (6)	0.38	ATP synthase subunit alpha, mitochondrial OS=Homo sapiens GN=ATP5A1 PE=1 SV=1
31	sp|Q96P16|RPR1A_HUMAN	115	35926	10 (5)	10 (5)	0.55	Regulation of nuclear pre-mRNA domain-containing protein 1A OS=Homo sapiens GN=RPRD1A PE=1 SV=1
32	sp|P29372|3MG_HUMAN	114	33247	16 (7)	12 (7)	0.94	DNA-3-methyladenine glycosylase OS=Homo sapiens GN=MPG PE=1 SV=3
33	sp|Q7Z7A3|CTU1_HUMAN	114	37225	10 (7)	9 (7)	0.82	Cytoplasmic tRNA 2-thiolation protein 1 OS=Homo sapiens GN=CTU1 PE=1 SV=1
34	sp|O00165|HAX1_HUMAN	112	31601	10 (6)	7 (6)	0.82	HCLS1-associated protein X-1 OS=Homo sapiens GN=HAX1 PE=1 SV=2
35	tr|F8VWS0|F8VWS0_HUMAN	107	30608	13 (5)	11 (5)	0.67	60S acidic ribosomal protein P0 OS=Homo sapiens GN=RPLP0 PE=1 SV=1
36	tr|J3KR44|J3KR44_HUMAN	103	31649	15 (5)	10 (5)	0.65	Ubiquitin thioesterase OS=Homo sapiens GN=OTUB1 PE=1 SV=2
37	tr|F5GWD3|F5GWD3_HUMAN	100	29462	12 (5)	8 (5)	0.71	General transcription factor IIH subunit 3 (Fragment) OS=Homo sapiens GN=GTF2H3 PE=1 SV=1
38	sp|P81605|DCD_HUMAN	96	11391	4 (3)	4 (3)	1.2	Dermcidin OS=Homo sapiens GN=DCD PE=1 SV=2
39	tr|A0A087X1X7|A0A087X1X7_HUMAN	95	69696	8 (5)	7 (5)	0.26	Elongation factor 1-delta OS=Homo sapiens GN=EEF1D PE=1 SV=1
40	sp|Q7L3S4|ZN771_HUMAN	94	36877	4 (3)	3 (3)	0.29	Zinc finger protein 771 OS=Homo sapiens GN=ZNF771 PE=1 SV=1
41	sp|Q8TAV0|FA76A_HUMAN	92	35996	10 (5)	8 (5)	0.55	Protein FAM76A OS=Homo sapiens GN=FAM76A PE=2 SV=1
42	sp|P62873|GBB1_HUMAN	91	38151	10 (4)	10 (4)	0.39	Guanine nucleotide-binding protein G(I)/G(S)/G(T) subunit beta-1 OS=Homo sapiens GN=GNB1 PE=1 SV=3
43	sp|P23396|RS3_HUMAN	91	26842	6 (4)	6 (4)	0.6	40S ribosomal protein S3 OS=Homo sapiens GN=RPS3 PE=1 SV=2
44	sp|P14923|PLAK_HUMAN	89	82434	8 (4)	7 (4)	0.17	Junction plakoglobin OS=Homo sapiens GN=JUP PE=1 SV=3
45	sp|Q13151|ROA0_HUMAN	86	30993	5 (2)	5 (2)	0.23	Heterogeneous nuclear ribonucleoprotein A0 OS=Homo sapiens GN=HNRNPA0 PE=1 SV=1
46	sp|Q9NWS8|RMND1_HUMAN	85	51970	6 (2)	6 (2)	0.13	Required for meiotic nuclear division protein 1 homolog OS=Homo sapiens GN=RMND1 PE=1 SV=2
47	sp|Q15560|TCEA2_HUMAN	85	34206	11 (6)	9 (6)	0.74	Transcription elongation factor A protein 2 OS=Homo sapiens GN=TCEA2 PE=1 SV=1
48	sp|Q9BSV6|SEN34_HUMAN	84	33745	11 (5)	10 (5)	0.6	tRNA-splicing endonuclease subunit Sen34 OS=Homo sapiens GN=TSEN34 PE=1 SV=1
49	tr|A0A0A0MR02|A0A0A0MR02_HUMAN	84	30842	5 (4)	5 (4)	0.51	Voltage-dependent anion-selective channel protein 2 (Fragment) OS=Homo sapiens GN=VDAC2 PE=1 SV=1
50	sp|Q9H1D9|RPC6_HUMAN	84	36060	5 (3)	5 (3)	0.3	DNA-directed RNA polymerase III subunit RPC6 OS=Homo sapiens GN=POLR3F PE=1 SV=1
51	sp|Q8N6M0|OTU6B_HUMAN	82	34020	1 (1)	1 (1)	0.1	OTU domain-containing protein 6B OS=Homo sapiens GN=OTUD6B PE=1 SV=1
52	sp|Q96HS1|PGAM5_HUMAN	82	32213	8 (3)	7 (3)	0.34	Serine/threonine-protein phosphatase PGAM5, mitochondrial OS=Homo sapiens GN=PGAM5 PE=1 SV=2
53	sp|P04406|G3P_HUMAN	81	36201	5 (3)	5 (3)	0.3	Glyceraldehyde-3-phosphate dehydrogenase OS=Homo sapiens GN=GAPDH PE=1 SV=3
54	sp|Q9NQG5|RPR1B_HUMAN	81	36991	5 (3)	5 (3)	0.29	Regulation of nuclear pre-mRNA domain-containing protein 1B OS=Homo sapiens GN=RPRD1B PE=1 SV=1
55	sp|O43464|HTRA2_HUMAN	80	48868	3 (2)	3 (2)	0.14	Serine protease HTRA2, mitochondrial OS=Homo sapiens GN=HTRA2 PE=1 SV=2
56	sp|P50402|EMD_HUMAN	79	29033	5 (4)	5 (4)	0.54	Emerin OS=Homo sapiens GN=EMD PE=1 SV=1
57	sp|P68871|HBB_HUMAN	78	16102	3 (2)	3 (2)	0.47	Hemoglobin subunit beta OS=Homo sapiens GN=HBB PE=1 SV=2
58	tr|A0A0U1RR76|A0A0U1RR76_HUMAN	78	31223	6 (4)	1 (1)	0.22	Probable methyltransferase-like protein 15 OS=Homo sapiens GN=METTL15 PE=1 SV=1
59	tr|B4DEM9|B4DEM9_HUMAN	77	40075	2 (2)	2 (2)	0.17	Polymerase delta-interacting protein 2 OS=Homo sapiens GN=POLDIP2 PE=1 SV=1
60	tr|B5MBX0|B5MBX0_HUMAN	76	34113	8 (4)	6 (4)	0.45	Sororin OS=Homo sapiens GN=CDCA5 PE=1 SV=1
61	sp|Q9Y314|NOSIP_HUMAN	76	33664	10 (3)	8 (3)	0.33	Nitric oxide synthase-interacting protein OS=Homo sapiens GN=NOSIP PE=1 SV=1
62	sp|P35548|MSX2_HUMAN	74	28936	5 (2)	5 (2)	0.24	Homeobox protein MSX-2 OS=Homo sapiens GN=MSX2 PE=1 SV=3
63	sp|P56962|STX17_HUMAN	73	33611	7 (2)	7 (2)	0.21	Syntaxin-17 OS=Homo sapiens GN=STX17 PE=1 SV=2
64	sp|P0DN76|U2AF5_HUMAN	72	28368	8 (3)	6 (3)	0.39	Splicing factor U2AF 35 kDa subunit-like protein OS=Homo sapiens GN=U2AF1L5 PE=1 SV=1
65	sp|P52952|NKX25_HUMAN	72	35295	6 (1)	5 (1)	0.09	Homeobox protein Nkx-2.5 OS=Homo sapiens GN=NKX2-5 PE=1 SV=1
66	sp|Q8NBM4|UBAC2_HUMAN	71	39337	7 (4)	5 (3)	0.38	Ubiquitin-associated domain-containing protein 2 OS=Homo sapiens GN=UBAC2 PE=1 SV=1
67	tr|A0A1B0GTB0|A0A1B0GTB0_HUMAN	70	32996	5 (2)	5 (2)	0.21	Renin receptor (Fragment) OS=Homo sapiens GN=ATP6AP2 PE=1 SV=1
68	sp|Q6DCA0|AMERL_HUMAN	68	35048	4 (2)	4 (2)	0.2	AMMECR1-like protein OS=Homo sapiens GN=AMMECR1L PE=1 SV=1
69	tr|H7C547|H7C547_HUMAN	67	4914	1 (1)	1 (1)	0.75	Sodium/potassium-transporting ATPase subunit beta-3 (Fragment) OS=Homo sapiens GN=ATP1B3 PE=1 SV=1
70	sp|Q13347|EIF3I_HUMAN	67	36878	7 (3)	7 (3)	0.29	Eukaryotic translation initiation factor 3 subunit I OS=Homo sapiens GN=EIF3I PE=1 SV=1
71	sp|Q5VTE0|EF1A3_HUMAN	66	50495	9 (4)	7 (4)	0.29	Putative elongation factor 1-alpha-like 3 OS=Homo sapiens GN=EEF1A1P5 PE=5 SV=1
72	sp|Q6NTF9|RHBD2_HUMAN	66	39747	2 (2)	2 (2)	0.17	Rhomboid domain-containing protein 2 OS=Homo sapiens GN=RHBDD2 PE=2 SV=2
73	sp|P10599|THIO_HUMAN	64	12015	2 (2)	1 (1)	0.29	Thioredoxin OS=Homo sapiens GN=TXN PE=1 SV=3
74	sp|P26373|RL13_HUMAN	63	24304	10 (4)	7 (3)	0.47	60S ribosomal protein L13 OS=Homo sapiens GN=RPL13 PE=1 SV=4
75	tr|A6NG10|A6NG10_HUMAN	62	25904	3 (2)	2 (2)	0.27	WW domain-binding protein 2 OS=Homo sapiens GN=WBP2 PE=1 SV=2
76	sp|O00170|AIP_HUMAN	62	38068	13 (3)	11 (3)	0.28	AH receptor-interacting protein OS=Homo sapiens GN=AIP PE=1 SV=2
77	sp|P21796|VDAC1_HUMAN	61	30868	6 (3)	6 (3)	0.36	Voltage-dependent anion-selective channel protein 1 OS=Homo sapiens GN=VDAC1 PE=1 SV=2
78	tr|A0A087WWP4|A0A087WWP4_HUMAN	59	102244	7 (4)	7 (4)	0.13	Putative RNA-binding protein 15 OS=Homo sapiens GN=RBM15 PE=1 SV=1
79	tr|D6RG18|D6RG18_HUMAN	59	29872	4 (3)	4 (3)	0.37	Cyclin-H OS=Homo sapiens GN=CCNH PE=1 SV=1
80	sp|Q9UNE7|CHIP_HUMAN	58	35290	6 (3)	6 (3)	0.31	E3 ubiquitin-protein ligase CHIP OS=Homo sapiens GN=STUB1 PE=1 SV=2
81	sp|P69905|HBA_HUMAN	57	15305	4 (2)	3 (2)	0.49	Hemoglobin subunit alpha OS=Homo sapiens GN=HBA1 PE=1 SV=2
82	sp|Q8WXX5|DNJC9_HUMAN	56	30062	3 (1)	3 (1)	0.11	DnaJ homolog subfamily C member 9 OS=Homo sapiens GN=DNAJC9 PE=1 SV=1
83	sp|Q13868|EXOS2_HUMAN	56	32996	2 (2)	2 (2)	0.21	Exosome complex component RRP4 OS=Homo sapiens GN=EXOSC2 PE=1 SV=2
84	sp|Q96NB2|SFXN2_HUMAN	55	36493	6 (2)	4 (2)	0.19	Sideroflexin-2 OS=Homo sapiens GN=SFXN2 PE=1 SV=2
85	sp|Q8NEJ9|NGDN_HUMAN	51	35872	3 (2)	3 (2)	0.19	Neuroguidin OS=Homo sapiens GN=NGDN PE=1 SV=1
86	tr|Q5SVL2|Q5SVL2_HUMAN	54	25287	4 (2)	4 (2)	0.28	Caspase-7 (Fragment) OS=Homo sapiens GN=CASP7 PE=1 SV=1
87	tr|A0A0M3HER1|A0A0M3HER1_HUMAN	54	25428	2 (1)	2 (1)	0.13	LIM and senescent cell antigen-like-containing domain protein 1 (Fragment) OS=Homo sapiens GN=LIMS1 PE=1 SV=1
88	sp|P31942|HNRH3_HUMAN	53	36960	4 (1)	4 (1)	0.09	Heterogeneous nuclear ribonucleoprotein H3 OS=Homo sapiens GN=HNRNPH3 PE=1 SV=2
89	sp|Q08554|DSC1_HUMAN	53	101406	3 (1)	3 (1)	0.03	Desmocollin-1 OS=Homo sapiens GN=DSC1 PE=1 SV=2
90	sp|P02768|ALBU_HUMAN	53	71317	8 (4)	6 (3)	0.2	Serum albumin OS=Homo sapiens GN=ALB PE=1 SV=2
91	tr|Q5TBG1|Q5TBG1_HUMAN	53	23667	4 (2)	3 (2)	0.3	Serine/threonine-protein kinase Nek6 (Fragment) OS=Homo sapiens GN=NEK6 PE=1 SV=1
92	sp|Q9BQ75|CMS1_HUMAN	52	32149	8 (3)	7 (3)	0.34	Protein CMSS1 OS=Homo sapiens GN=CMSS1 PE=1 SV=2
93	tr|F2Z2Y3|F2Z2Y3_HUMAN	50	25352	1 (1)	1 (1)	0.13	Protein FAM204A OS=Homo sapiens GN=FAM204A PE=1 SV=1
94	sp|P29084|T2EB_HUMAN	50	33080	6 (1)	5 (1)	0.1	Transcription initiation factor IIE subunit beta OS=Homo sapiens GN=GTF2E2 PE=1 SV=1
95	tr|A0A0D9SF53|A0A0D9SF53_HUMAN	49	82110	3 (1)	3 (1)	0.04	ATP-dependent RNA helicase DDX3X OS=Homo sapiens GN=DDX3X PE=1 SV=1
96	sp|O43709|BUD23_HUMAN	49	32202	7 (3)	5 (3)	0.34	Probable 18S rRNA (guanine-N(7))-methyltransferase OS=Homo sapiens GN=BUD23 PE=1 SV=2
97	sp|Q7KZN9|COX15_HUMAN	48	46343	9 (2)	6 (2)	0.15	Cytochrome c oxidase assembly protein COX15 homolog OS=Homo sapiens GN=COX15 PE=1 SV=1
98	sp|Q96IZ0|PAWR_HUMAN	47	36659	2 (1)	2 (1)	0.09	PRKC apoptosis WT1 regulator protein OS=Homo sapiens GN=PAWR PE=1 SV=1
99	tr|A0A0B4J259|A0A0B4J259_HUMAN	47	15661	1 (1)	1 (1)	0.22	Lysozyme C OS=Homo sapiens GN=LYZ PE=1 SV=1
100	tr|X6RAY8|X6RAY8_HUMAN	47	39563	6 (2)	5 (2)	0.17	39S ribosomal protein L4, mitochondrial OS=Homo sapiens GN=MRPL4 PE=1 SV=1
